# Supplementary material for: Linker-Mediated Inactivation of the SAM-II Domain in the Tandem SAM-II/SAM-V Riboswitch
Source: Int J Mol Sci. 2024 Oct 20;25(20):11288. doi: 10.3390/ijms252011288 (PMC11508383; doi:10.3390/ijms252011288)
Supplement: Supplementary file 1 [file ijms-25-11288-s001.zip]

Archive with 1 entries (1 files):
- ijms-3251903-supplementary.pdf
